# Supplementary material for: Examining the influence of lifestyle variables on the accuracy of skeletal age estimation via the pubic symphysis
Source: J Forensic Sci. 2025 Nov 28;71(2):656–67. doi: 10.1111/1556-4029.70240 (PMC12967697; doi:10.1111/1556-4029.70240)
Supplement: Supplementary file 2 — Table S1. [file JFO-71-656-s002.xlsx]

## Sheet: Ordered by ID
TABLE S1 NMDID metadata and skeletal aging results. All data analyzed as part of this study, including lifestyle information contained in NMDID and the results of both Suchey-Brooks and transition analysis aging methods.
NMDID ID	Age	Biological Sex	Ancestry	Hypertension	Hyperlipedimia	Diabetes	COPD	Hepititis C	Coronary Artery Disease	Asthma	Cirrhosis	Other Physical Illness	Mental Illness	Birthweight Category	Dietary Pattern	Reported Exercise	Adult SES	Childhood SES	Tobacco Use	Drinking Status	Strenuous Lifting	Cannabinoids	Cocaine	Opioids	Pregnancies	Living Weight (kg)	Living Height (m)	BMI	PS Capture	TA Corrected Capture	Standard Deviations from Mean
100281	59	Male	white	none reported	none reported	none reported	none reported	none reported	none reported	none reported	none reported	none reported	none reported	average	normal	none reported	mc	umc	yes	not high risk	yes	no information	no information	no information	not applicable (male)	65.8	1.7272	22.0567	successfully captures age	successfully captures age	2
100335	51	Male	white	none reported	none reported	none reported	none reported	none reported	none reported	none reported	none reported	none reported	yes	average	normal	yes	mc	uc	yes	previous high risk	yes	yes	yes	yes	not applicable (male)	90.7	1.9304	24.3396	successfully captures age	successfully captures age	2
101213	66	Male	white	yes	yes	none reported	none reported	none reported	none reported	none reported	none reported	none reported	none reported	average	normal	yes	umc	umc	no	high risk	no	yes	no information	no information	not applicable (male)	136	1.78	42.9239	underaged by range	underaged by range	4
101289	47	Male	white	yes	yes	none reported	none reported	none reported	none reported	none reported	none reported	none reported	yes	small	convenience	yes	lc	lc	yes	no information	yes	no	yes	no	not applicable (male)	113.4	1.6764	40.3513	successfully captures age	successfully captures age	1
101427	33	Male	white	yes	none reported	none reported	none reported	none reported	none reported	none reported	none reported	none reported	none reported	average	normal	yes	mc	umc	yes	not high risk	no	no	no	no	not applicable (male)	83.9	1.778	26.5398	successfully captures age	successfully captures age	-1
102132	52	Male	white	yes	none reported	none reported	none reported	none reported	none reported	none reported	none reported	none reported	none reported	average	normal	none reported	lc	lmc	yes	high risk	yes	yes	no	no	not applicable (male)	47.6	1.575	19.1887	successfully captures age	successfully captures age	2
102145	50	Male	white	none reported	none reported	none reported	none reported	none reported	none reported	none reported	none reported	none reported	none reported	small	convenience	none reported	lc	lmc	yes	not high risk	yes	no information	no information	no information	not applicable (male)	40.8	1.5748	16.4516	underaged by range	underaged by range	4
102436	37	Male	native american	yes	none reported	none reported	none reported	none reported	none reported	yes	none reported	none reported	none reported	average	normal	yes	umc	uc	no	not high risk	no	no	no	no	not applicable (male)	83	1.83	24.7843	successfully captures age	successfully captures age	1
102602	32	Male	white	none reported	none reported	none reported	none reported	none reported	none reported	none reported	none reported	none reported	yes	average	normal	yes	lc	umc	yes	not high risk	yes	no information	no information	no information	not applicable (male)	86.2	1.9304	23.132	successfully captures age	successfully captures age	-1
102895	37	Female	native american, hispanic	none reported	none reported	none reported	none reported	none reported	none reported	none reported	none reported	none reported	none reported	unknown	normal	none reported	lc	lmc	yes	not high risk	no	no information	no information	no information	3	54.4	1.7018	18.7837	successfully captures age	successfully captures age	-1
102924	37	Female	white	none reported	none reported	none reported	none reported	none reported	none reported	none reported	none reported	none reported	yes	average	normal	yes	mc	mc	yes	high risk	no	no	no	no	2	55	1.6764	19.5707	successfully captures age	successfully captures age	-1
103027	51	Male	white	yes	yes	none reported	none reported	none reported	none reported	none reported	none reported	none reported	yes	large	normal	yes	mc	mc	no	not high risk	no	yes	yes	no	not applicable (male)	118	1.73	39.4266	successfully captures age	successfully captures age	1
103188	58	Male	white	none reported	yes	yes	yes	none reported	none reported	none reported	none reported	none reported	yes	small	convenience	yes	lc	lc	yes	not high risk	yes	no	yes	yes	not applicable (male)	108	1.6764	38.4298	underaged by range	underaged by range	3
103262	53	Male	white	yes	none reported	none reported	none reported	none reported	none reported	none reported	none reported	none reported	none reported	small	convenience	yes	mc	lc	yes	not high risk	yes	no	no	no	not applicable (male)	79.4	1.8288	23.7404	successfully captures age	underaged by range	1
104735	34	Female	white	none reported	none reported	none reported	none reported	none reported	none reported	none reported	none reported	none reported	none reported	large	normal	none reported	mc	mc	yes	not high risk	no	no	yes	no	0	77.1	1.7272	25.8446	successfully captures age	underaged by range	2
104998	36	Female	white	none reported	none reported	none reported	none reported	none reported	none reported	none reported	none reported	none reported	yes	average	normal	yes	uc	uc	no	does not drink	no	yes	no	no	3	63.5	1.5748	25.6049	successfully captures age	successfully captures age	-1
105228	65	Male	white	yes	none reported	yes	none reported	none reported	none reported	none reported	none reported	none reported	none reported	average	normal	none reported	lc	lc	no	high risk	yes	no	no	no	not applicable (male)	68	1.8288	20.3318	underaged by range	underaged by range	4
105260	50	Male	white	yes	none reported	none reported	none reported	none reported	none reported	none reported	none reported	none reported	yes	average	convenience	yes	lc	mc	no	previous high risk	no	yes	no	no	not applicable (male)	89	1.88	25.1811	successfully captures age	successfully captures age	1
105281	60	Female	white	none reported	none reported	none reported	none reported	none reported	yes	none reported	none reported	yes	none reported	unknown	normal	none reported	mc	mc	yes	not high risk	no	yes	no	no	0	54.4	1.5748	21.9355	successfully captures age	successfully captures age	2
105371	22	Male	hispanic	none reported	none reported	none reported	none reported	none reported	none reported	yes	none reported	none reported	none reported	small	normal	yes	lc	lc	yes	not high risk	yes	no	no	no	not applicable (male)	186	1.18	133.582	successfully captures age	overaged by range	-2
105493	59	Male	white	none reported	none reported	none reported	none reported	none reported	none reported	none reported	none reported	none reported	yes	average	normal	none reported	mc	lc	yes	not high risk	yes	no	no	no	not applicable (male)	59	1.7526	19.2082	underaged by range	underaged by range	3
105536	83	Male	black	none reported	none reported	none reported	none reported	none reported	yes	none reported	none reported	none reported	none reported	small	normal	yes	mc	lc	yes	not high risk	yes	no information	no information	no information	not applicable (male)	82	1.83	24.4857	successfully captures age	underaged by range	2
105584	31	Male	black	yes	none reported	none reported	none reported	none reported	none reported	none reported	none reported	none reported	none reported	large	normal	yes	mc	mc	yes	not high risk	yes	yes	no	no	not applicable (male)	not reported	not reported	not reported	successfully captures age	successfully captures age	-1
105710	51	Female	white	yes	none reported	none reported	none reported	none reported	none reported	none reported	none reported	none reported	yes	average	normal	none reported	lmc	mc	yes	not high risk	yes	yes	yes	yes	0	102.1	1.5494	42.5303	successfully captures age	successfully captures age	1
106002	82	Female	white	yes	none reported	yes	none reported	none reported	none reported	none reported	none reported	none reported	none reported	average	normal	none reported	mc	lmc	yes	not high risk	no	no	no	no	1	not reported	not reported	not reported	successfully captures age	successfully captures age	2
106016	75	Male	white	yes	yes	yes	yes	none reported	none reported	yes	none reported	none reported	none reported	unknown	convenience	none reported	uc	umc	yes	previous high risk	no	yes	yes	no	not applicable (male)	104	1.86	30.0613	underaged by range	underaged by range	Over 4
106093	49	Female	white	none reported	yes	none reported	none reported	none reported	none reported	none reported	none reported	none reported	yes	unknown	normal	none reported	lmc	mc	yes	does not drink	no information	no	no	yes	3	59	1.651	21.645	successfully captures age	successfully captures age	1
106127	49	Male	hispanic	none reported	none reported	none reported	none reported	none reported	none reported	none reported	none reported	none reported	none reported	average	normal	none reported	mc	lc	yes	high risk	yes	no information	no information	no information	not applicable (male)	74.8	1.7018	25.8276	underaged by range	underaged by range	3
106139	66	Male	hispanic	yes	none reported	yes	yes	yes	none reported	none reported	none reported	yes	none reported	unknown	normal	none reported	mc	lc	yes	high risk	yes	no	yes	no	not applicable (male)	74.8	1.6764	26.6162	underaged by range	successfully captures age	2
106226	63	Male	white	none reported	none reported	none reported	none reported	none reported	none reported	none reported	none reported	none reported	none reported	unknown	convenience	none reported	lc	none reported	yes	high risk	no	no	no	no	not applicable (male)	72.6	1.778	22.9654	underaged by range	underaged by range	3
106240	53	Female	white	none reported	none reported	yes	yes	none reported	none reported	none reported	none reported	none reported	yes	unknown	convenience	none reported	lc	mc	yes	high risk	no	no	no	no	3	90.7	1.6256	34.3226	successfully captures age	successfully captures age	2
106421	53	Male	white	none reported	none reported	none reported	none reported	yes	none reported	none reported	none reported	none reported	yes	average	normal	yes	mc	uc	yes	high risk	no	yes	yes	yes	not applicable (male)	91	1.78	28.7211	successfully captures age	underaged by range	2
106580	61	Male	white	none reported	none reported	none reported	none reported	none reported	none reported	none reported	none reported	none reported	none reported	average	normal	none reported	mc	umc	no	high risk	no	yes	yes	no	not applicable (male)	68	1.73	22.7204	successfully captures age	successfully captures age	1
106598	38	Male	white	none reported	none reported	none reported	none reported	none reported	none reported	none reported	none reported	none reported	none reported	small	normal	yes	mc	mc	yes	not high risk	yes	no	no	no	not applicable (male)	70.3	1.778	22.2378	successfully captures age	successfully captures age	1
106643	36	Male	native american	none reported	none reported	none reported	none reported	none reported	none reported	none reported	none reported	none reported	none reported	average	normal	yes	mc	mc	yes	not high risk	no	no	no	yes	not applicable (male)	not reported	not reported	not reported	successfully captures age	successfully captures age	1
106940	68	Female	white	yes	none reported	none reported	none reported	none reported	none reported	none reported	none reported	yes	yes	average	normal	yes	mc	umc	yes	does not drink	no	no information	no information	no information	0	46	1.55	19.1467	successfully captures age	successfully captures age	1
107024	34	Female	native american	none reported	none reported	none reported	none reported	none reported	none reported	none reported	none reported	none reported	none reported	average	normal	none reported	lmc	mc	no	does not drink	yes	no	no	no	3	65.8	1.778	20.8143	successfully captures age	underaged by range	4
107090	46	Female	hispanic	yes	none reported	yes	none reported	none reported	none reported	none reported	none reported	none reported	yes	large	normal	none reported	lc	mc	yes	not high risk	no	no	no	no	2	63.5	1.6256	24.0296	successfully captures age	successfully captures age	-1
107156	58	Female	white	yes	none reported	yes	none reported	none reported	none reported	none reported	none reported	none reported	yes	average	normal	none reported	lc	lmc	yes	not high risk	yes	no	no	no	4	136	1.62	51.8214	successfully captures age	successfully captures age	2
107159	54	Male	hispanic	none reported	none reported	none reported	none reported	yes	none reported	none reported	yes	none reported	none reported	small	normal	yes	mc	lc	yes	high risk	yes	no	no	no	not applicable (male)	72	1.7526	23.4405	successfully captures age	successfully captures age	1
107190	28	Female	white, hispanic	yes	none reported	yes	none reported	none reported	yes	none reported	none reported	yes	yes	large	convenience	yes	mc	mc	yes	not high risk	no	no	yes	yes	2	90.7	1.7018	31.3177	successfully captures age	successfully captures age	-1
107267	69	Female	hispanic	none reported	none reported	none reported	none reported	none reported	none reported	none reported	none reported	none reported	none reported	small	normal	yes	mc	mc	no	does not drink	no	no	no	no	1	61.2	1.524	26.3501	successfully captures age	underaged by range	3
107379	46	Female	hispanic	none reported	none reported	none reported	yes	none reported	none reported	none reported	none reported	none reported	yes	small	eating disorder	yes	lmc	lmc	yes	not high risk	no	yes	no	no	4	43.1	1.524	18.557	underaged by range	successfully captures age	Over 4
107708	64	Male	white	none reported	none reported	none reported	none reported	yes	none reported	none reported	none reported	yes	yes	average	normal	none reported	mc	lc	no	not high risk	yes	yes	yes	no	not applicable (male)	85	1.8	26.2346	underaged by range	underaged by range	4
107799	55	Male	white	none reported	none reported	none reported	none reported	none reported	none reported	none reported	none reported	none reported	yes	unknown	not reported	none reported	none reported	none reported	no information	not high risk	no information	no information	no information	no information	not applicable (male)	not reported	not reported	not reported	underaged by range	underaged by range	Over 4
108039	38	Male	white	none reported	yes	none reported	none reported	none reported	none reported	none reported	none reported	none reported	yes	small	vegetarian	yes	mc	mc	yes	high risk	yes	yes	no	no	not applicable (male)	81.6	1.8796	23.0972	successfully captures age	successfully captures age	-2
108398	37	Female	native american	none reported	none reported	none reported	none reported	none reported	none reported	none reported	yes	none reported	none reported	average	normal	none reported	mc	mc	yes	high risk	yes	no information	no information	no information		77	1.5748	31.0484	successfully captures age	successfully captures age	-1
108421	39	Male	white	none reported	none reported	none reported	none reported	none reported	none reported	none reported	none reported	none reported	yes	average	normal	yes	lmc	lmc	yes	high risk	yes	yes	no	no	not applicable (male)	93	2	23.25	successfully captures age	successfully captures age	2
108461	29	Male	white	none reported	none reported	none reported	none reported	none reported	none reported	none reported	none reported	yes	yes	average	normal	yes	mc	lc	yes	not high risk	yes	no	no	no	not applicable (male)	93.4	1.8288	27.9264	successfully captures age	successfully captures age	1
109299	68	Female	white	yes	none reported	none reported	none reported	none reported	none reported	none reported	none reported	none reported	yes	small	normal	none reported	mc	lmc	yes	high risk	no	yes	no	no	2	68	1.5494	28.3258	successfully captures age	successfully captures age	3
109502	32	Male	white, hispanic	none reported	none reported	none reported	none reported	none reported	yes	none reported	none reported	none reported	none reported	small	not reported	none reported	none reported	none reported	no information	previous high risk	no information	no	no	yes	not applicable (male)	81.6	1.7526	26.5659	successfully captures age	successfully captures age	1
109600	33	Female	white, hispanic	none reported	none reported	none reported	none reported	none reported	none reported	none reported	none reported	none reported	yes	large	normal	none reported	mc	mc	yes	not high risk	no	no	no	yes	2	59	1.7272	19.7773	successfully captures age	successfully captures age	-1
109619	30	Female	white, hispanic	yes	none reported	none reported	none reported	none reported	none reported	none reported	none reported	yes	none reported	large	normal	yes	mc	mc	no	not high risk	no	no	no	no	0	90.7	1.7018	31.3177	successfully captures age	successfully captures age	-1
109634	35	Male	white, hispanic	none reported	none reported	none reported	none reported	none reported	none reported	none reported	none reported	none reported	none reported	average	weight reduction	yes	mc	mc	no	not high risk	yes	no	no	no	not applicable (male)	95.3	1.778	30.146	successfully captures age	successfully captures age	-1
109733	44	Female	hispanic	none reported	none reported	none reported	none reported	none reported	none reported	none reported	none reported	none reported	yes	average	normal	none reported	mc	mc	yes	not high risk	no	no	no	no	2	49.9	1.4986	22.2192	successfully captures age	successfully captures age	1
109799	39	Male	hispanic	yes	none reported	yes	none reported	none reported	none reported	none reported	none reported	none reported	none reported	average	normal	none reported	none reported	none reported	no	not high risk	no information	no	no	no	not applicable (male)	158.8	1.9558	41.5147	successfully captures age	successfully captures age	-2
110125	37	Male	white	none reported	none reported	none reported	none reported	none reported	none reported	none reported	none reported	none reported	none reported	average	normal	none reported	mc	mc	yes	not high risk	no	yes	no	no	not applicable (male)	82	1.73	27.3982	successfully captures age	successfully captures age	2
110485	52	Male	white, hispanic	yes	none reported	none reported	none reported	none reported	none reported	none reported	yes	none reported	none reported	average	normal	yes	lc	umc	yes	high risk	yes	yes	yes	no	not applicable (male)	68	1.7018	23.4797	successfully captures age	successfully captures age	-1
111004	48	Male	white	none reported	none reported	yes	none reported	none reported	none reported	none reported	none reported	none reported	none reported	average	normal	none reported	mc	umc	yes	high risk	yes	yes	no	no	not applicable (male)	74.8	1.8034	22.9995	successfully captures age	successfully captures age	2
111405	52	Male	white	yes	none reported	none reported	none reported	none reported	none reported	none reported	none reported	none reported	none reported	average	normal	yes	umc	umc	yes	not high risk	yes	no information	no information	no information	not applicable (male)	68	1.83	20.3052	successfully captures age	underaged by range	2
112071	54	Male	white	none reported	none reported	none reported	none reported	none reported	none reported	none reported	none reported	none reported	yes	average	normal	none reported	mc	umc	yes	previous high risk	no	no	no	no	not applicable (male)	115.7	1.778	36.5991	successfully captures age	underaged by range	2
112086	49	Male	hispanic	none reported	none reported	none reported	none reported	yes	none reported	yes	yes	none reported	none reported	small	normal	none reported	lc	lc	no	not high risk	no	yes	yes	yes	not applicable (male)	70	1.68	24.8016	underaged by range	successfully captures age	3
112619	43	Male	white	none reported	none reported	none reported	none reported	none reported	none reported	none reported	none reported	none reported	none reported	average	normal	yes	mc	umc	yes	high risk	no	no	no	no	not applicable (male)	not reported	not reported	not reported	successfully captures age	successfully captures age	1
112712	60	Male	white	yes	yes	yes	none reported	none reported	none reported	none reported	none reported	none reported	yes	average	normal	none reported	mc	uc	yes	high risk	yes	no	no	no	not applicable (male)	104.3	1.8796	29.5225	successfully captures age	successfully captures age	-1
112802	24	Female	white	none reported	none reported	yes	none reported	none reported	none reported	none reported	none reported	none reported	none reported	average	normal	yes	lc	mc	no	not high risk	yes	no information	no information	no information	0	56.7	1.6256	21.4563	overaged by range	overaged by range	-2
112942	36	Female	native american	none reported	none reported	none reported	none reported	none reported	none reported	none reported	none reported	none reported	yes	large	normal	none reported	lmc	umc	yes	high risk	yes	yes	no	no	0	59	1.7018	20.3721	successfully captures age	successfully captures age	-1
112949	81	Female	white	yes	none reported	none reported	none reported	none reported	none reported	none reported	none reported	none reported	none reported	unknown	convenience	none reported	lc	lc	no	not high risk	no information	no	no	no	0	72.6	1.778	22.9654	successfully captures age	underaged by range	3
112954	64	Male	white	yes	none reported	yes	none reported	none reported	none reported	none reported	none reported	none reported	none reported	average	normal	none reported	lmc	umc	yes	high risk	yes	no information	no information	no information	not applicable (male)	81.6	1.8796	23.0972	underaged by range	underaged by range	3
113462	36	Female	white, hispanic	none reported	none reported	none reported	none reported	none reported	none reported	none reported	none reported	none reported	yes	large	normal	none reported	mc	mc	yes	high risk	no	no	no	no	2	68	1.701	23.5018	successfully captures age	successfully captures age	-1
113525	52	Male	white	none reported	none reported	none reported	none reported	none reported	none reported	none reported	none reported	none reported	yes	average	normal	yes	lc	mc	yes	high risk	no information	no	yes	no	not applicable (male)	90	1.8288	26.9098	successfully captures age	underaged by range	2
113553	45	Male	native american	none reported	none reported	none reported	none reported	none reported	none reported	none reported	none reported	none reported	yes	average	normal	yes	lc	mc	yes	high risk	yes	yes	no	no	not applicable (male)	79.4	1.8034	24.4139	successfully captures age	successfully captures age	2
113593	71	Male	white	yes	yes	yes	none reported	none reported	none reported	none reported	none reported	none reported	yes	average	normal	yes	mc	mc	no	not high risk	no	no	no	no	not applicable (male)	102.1	1.8288	30.5276	underaged by range	underaged by range	4
113607	69	Male	white	yes	none reported	none reported	none reported	none reported	none reported	none reported	yes	none reported	none reported	average	normal	yes	mc	umc	yes	high risk	no	yes	no	no	not applicable (male)	79	1.78	24.9337	underaged by range	underaged by range	4
113721	56	Female	white	yes	none reported	none reported	none reported	none reported	none reported	yes	none reported	none reported	yes	unknown	normal	none reported	lc	mc	yes	high risk	no information	yes	no	yes	1	not reported	not reported	not reported	successfully captures age	successfully captures age	2
113827	65	Male	white	yes	none reported	none reported	none reported	none reported	none reported	none reported	none reported	none reported	none reported	small	convenience	none reported	mc	mc	yes	not high risk	no	no	no	no	not applicable (male)	145	1.85	42.3667	underaged by range	underaged by range	3
113943	57	Female	white	none reported	none reported	none reported	none reported	none reported	none reported	none reported	none reported	none reported	none reported	small	normal	none reported	mc	mc	yes	not high risk	yes	no	no	no	0	99.7	1.7018	34.4253	underaged by range	underaged by range	4
114010	79	Male	white	yes	none reported	yes	none reported	none reported	yes	none reported	none reported	none reported	none reported	average	normal	none reported	umc	mc	yes	not high risk	yes	no	no	no	not applicable (male)	90.7	1.8034	27.8884	underaged by range	underaged by range	Over 4
114015	56	Male	white	yes	none reported	none reported	none reported	none reported	none reported	none reported	none reported	yes	yes	average	normal	none reported	mc	lc	no	not high risk	no	yes	no	yes	not applicable (male)	109	1.74	36.0021	successfully captures age	underaged by range	3
114077	38	Male	white	none reported	none reported	none reported	none reported	none reported	none reported	none reported	none reported	none reported	yes	average	normal	yes	mc	lmc	yes	high risk	yes	no	no	no	not applicable (male)	82	1.88	23.2005	successfully captures age	successfully captures age	1
114220	22	Female	white, hispanic	none reported	none reported	none reported	none reported	none reported	none reported	none reported	none reported	none reported	yes	average	normal	yes	lc	mc	yes	not high risk	no	no information	no information	no information	1	68	1.6256	25.7325	successfully captures age	overaged by range	-2
114750	54	Female	white	none reported	none reported	none reported	none reported	none reported	none reported	none reported	none reported	none reported	none reported	small	normal	none reported	lc	lc	yes	not high risk	yes	yes	no	no	3	88.5	1.6764	31.4911	successfully captures age	successfully captures age	-1
114788	62	Female	white	none reported	none reported	yes	none reported	none reported	none reported	none reported	none reported	none reported	yes	average	normal	yes	mc	mc	yes	high risk	no	yes	yes	no	0	52	1.75	16.9796	successfully captures age	successfully captures age	1
114877	62	Female	white	none reported	none reported	none reported	none reported	none reported	none reported	none reported	none reported	none reported	yes	average	normal	yes	umc	mc	no	not high risk	no	yes	no	no	2	63	1.65	23.1405	successfully captures age	successfully captures age	3
114919	49	Male	white	none reported	none reported	none reported	none reported	none reported	none reported	none reported	none reported	none reported	yes	average	normal	yes	lmc	lc	yes	high risk	yes	yes	no	no	not applicable (male)	81.6	1.8796	23.0972	successfully captures age	underaged by range	2
114932	78	Male	native american	none reported	none reported	none reported	none reported	none reported	none reported	none reported	none reported	none reported	none reported	unknown	normal	yes	mc	mc	yes	high risk	yes	no	no	no	not applicable (male)	82	1.83	24.4857	underaged by range	underaged by range	4
114943	83	Male	white	none reported	none reported	none reported	none reported	none reported	none reported	none reported	none reported	none reported	none reported	large	normal	yes	mc	mc	yes	high risk	no	yes	no	no	not applicable (male)	83.9	1.8034	25.7975	underaged by range	underaged by range	4
114964	81	Male	white	none reported	none reported	none reported	none reported	yes	none reported	none reported	none reported	none reported	yes	unknown	normal	none reported	mc	mc	yes	not high risk	no	no	no	no	not applicable (male)	91	1.88	25.7469	underaged by range	successfully captures age	3
115014	38	Male	hispanic	yes	none reported	none reported	none reported	none reported	none reported	none reported	none reported	none reported	yes	small	normal	none reported	mc	mc	yes	not high risk	no	yes	no	no	not applicable (male)	90.7	1.7018	31.3177	successfully captures age	successfully captures age	1
115122	72	Female	white	none reported	none reported	none reported	yes	none reported	none reported	none reported	none reported	none reported	yes	average	normal	none reported	lc	uc	yes	high risk	no	yes	yes	no	2	45.4	1.7272	15.2185	successfully captures age	successfully captures age	1
115125	86	Female	white	none reported	none reported	none reported	none reported	none reported	none reported	none reported	none reported	none reported	none reported	small	normal	none reported	uc	uc	no information	does not drink	no	no	no	no	2	73	1.83	21.7982	successfully captures age	successfully captures age	3
115129	43	Female	native american	none reported	none reported	yes	none reported	none reported	none reported	none reported	none reported	yes	none reported	average	convenience	none reported	lc	lc	yes	high risk	yes	yes	no	no	5	72.6	1.6764	25.8334	successfully captures age	successfully captures age	1
115143	74	Male	white	none reported	none reported	none reported	none reported	none reported	none reported	none reported	none reported	none reported	yes	average	normal	none reported	lc	mc	yes	previous high risk	yes	yes	no	no	not applicable (male)	104.3	1.9558	27.2669	successfully captures age	successfully captures age	2
115162	40	Male	white	yes	none reported	none reported	none reported	none reported	none reported	none reported	none reported	none reported	none reported	average	normal	none reported	uc	lc	no	not high risk	yes	no	no	no	not applicable (male)	188	1	188	successfully captures age	successfully captures age	1
115312	31	Male	hispanic	none reported	none reported	none reported	none reported	none reported	none reported	none reported	none reported	none reported	yes	average	normal	yes	mc	mc	yes	not high risk	yes	yes	no	no	not applicable (male)	73	1.85	21.3294	successfully captures age	successfully captures age	-1
115430	82	Male	white	yes	yes	none reported	yes	none reported	none reported	none reported	none reported	none reported	none reported	unknown	normal	yes	mc	mc	no	not high risk	no	no	no	no	not applicable (male)	97	1.83	28.9647	underaged by range	underaged by range	Over 4
115618	59	Male	white	yes	none reported	none reported	yes	none reported	none reported	yes	none reported	none reported	none reported	average	normal	yes	mc	mc	no	high risk	yes	yes	no	no	not applicable (male)	113.4	1.8542	32.9837	underaged by range	underaged by range	3
115720	33	Female	white	none reported	none reported	none reported	none reported	none reported	none reported	none reported	none reported	none reported	yes	unknown	normal	yes	none reported	lc	yes	high risk	no	yes	yes	no	3	68	1.6002	26.5559	successfully captures age	successfully captures age	1
115771	42	Male	hispanic	none reported	none reported	none reported	none reported	yes	none reported	none reported	none reported	none reported	none reported	small	normal	none reported	uc	uc	yes	high risk	yes	no	yes	yes	not applicable (male)	68	1.8542	19.7786	successfully captures age	successfully captures age	1
115887	42	Male	white	yes	none reported	none reported	none reported	none reported	yes	none reported	none reported	yes	none reported	average	normal	yes	mc	mc	yes	not high risk	no	no	no	no	not applicable (male)	124.7	1.9304	33.4635	successfully captures age	successfully captures age	1
115974	31	Male	hispanic	none reported	yes	yes	none reported	none reported	none reported	none reported	none reported	none reported	none reported	average	normal	none reported	lc	mc	no	does not drink	no	yes	yes	yes	not applicable (male)	not reported	not reported	not reported	successfully captures age	successfully captures age	-1
116005	51	Male	white	none reported	none reported	none reported	none reported	none reported	none reported	none reported	none reported	none reported	none reported	small	convenience	yes	mc	lc	yes	not high risk	yes	yes	no	no	not applicable (male)	not reported	not reported	not reported	successfully captures age	successfully captures age	1
116036	43	Male	white	none reported	none reported	none reported	none reported	none reported	none reported	none reported	none reported	none reported	yes	average	normal	yes	lmc	mc	no	does not drink	no	no	no	no	not applicable (male)	not reported	not reported	not reported	successfully captures age	successfully captures age	1
116144	35	Female	native american	none reported	none reported	none reported	none reported	none reported	none reported	none reported	yes	none reported	yes	average	normal	yes	mc	mc	yes	high risk	no	yes	no	no	4	64	1.6	25	successfully captures age	successfully captures age	1
116458	69	Female	white	yes	yes	yes	yes	none reported	none reported	yes	none reported	yes	yes	unknown	overeating	none reported	mc	umc	yes	high risk	no	no	no	no	12	40.8	1.6256	15.4395	successfully captures age	successfully captures age	1
117085	71	Female	white	none reported	none reported	none reported	none reported	none reported	none reported	none reported	none reported	none reported	none reported	average	weight reduction	yes	mc	uc	no	does not drink	no	no	no	no	4	59	1.5494	24.5768	successfully captures age	successfully captures age	1
117370	76	Female	white	yes	none reported	none reported	none reported	none reported	none reported	none reported	none reported	none reported	yes	unknown	normal	none reported	mc	lc	no	does not drink	no	no	no	no	2	63.5	1.7272	21.2857	successfully captures age	successfully captures age	2
117550	59	Female	white	none reported	none reported	none reported	none reported	none reported	none reported	none reported	none reported	none reported	yes	average	normal	none reported	lmc	lmc	yes	not high risk	no	no	no	no	0	47	1.65	17.2635	successfully captures age	successfully captures age	2
118359	74	Male	white	none reported	none reported	none reported	none reported	none reported	none reported	none reported	none reported	none reported	none reported	average	normal	none reported	uc	uc	yes	not high risk	no	no information	no information	no information	not applicable (male)	113.4	1.778	35.8715	underaged by range	successfully captures age	4
118674	30	Male	white	none reported	none reported	none reported	none reported	none reported	none reported	none reported	none reported	none reported	yes	average	normal	none reported	lc	umc	yes	not high risk	no	yes	no	no	not applicable (male)	68	1.7018	23.4797	successfully captures age	successfully captures age	-2
119324	64	Male	white	none reported	none reported	none reported	none reported	none reported	none reported	none reported	none reported	none reported	yes	small	not reported	none reported	mc	lmc	yes	does not drink	no	no	no	no	not applicable (male)	75	1.73	25.0593	underaged by range	underaged by range	3
120196	30	Male	native american	none reported	none reported	none reported	none reported	none reported	none reported	none reported	none reported	none reported	none reported	small	convenience	yes	lc	lc	yes	high risk	no	no	no	no	not applicable (male)	not reported	not reported	not reported	successfully captures age	successfully captures age	-1
121034	42	Female	hispanic	yes	none reported	yes	none reported	none reported	none reported	yes	none reported	none reported	yes	average	convenience	yes	lc	lc	yes	not high risk	no	no	no	no	1	85	1.5748	34.2743	successfully captures age	successfully captures age	-1
121087	52	Female	white	none reported	none reported	none reported	none reported	none reported	none reported	yes	none reported	none reported	yes	average	normal	none reported	lmc	mc	yes	high risk	yes	no	yes	no	1	68	1.67	24.3824	successfully captures age	underaged by range	2
121234	39	Female	hispanic	none reported	none reported	none reported	none reported	yes	none reported	none reported	none reported	yes	yes	average	normal	none reported	lc	lmc	no	does not drink	no	yes	no	yes	5	81.6	1.5748	32.9033	successfully captures age	successfully captures age	-1
121394	86	Female	white	yes	none reported	yes	none reported	none reported	none reported	none reported	none reported	yes	yes	average	eating disorder	yes	mc	mc	no	does not drink	no	no	no	no	1	45	1.62	17.1468	underaged by range	successfully captures age	3
121472	60	Female	white	yes	none reported	yes	none reported	none reported	none reported	none reported	none reported	none reported	yes	average	normal	yes	umc	uc	no	not high risk	no	no	no	no	1	99.8	1.5748	40.242	successfully captures age	successfully captures age	2
121691	84	Female	white	yes	none reported	none reported	none reported	none reported	none reported	none reported	none reported	none reported	yes	small	normal	yes	lmc	mc	yes	not high risk	no	no	no	no	2	63.5	1.6764	22.5953	underaged by range	underaged by range	4
121881	52	Female	white, hispanic	none reported	none reported	none reported	none reported	none reported	none reported	none reported	none reported	none reported	yes	unknown	normal	yes	mc	mc	no	not high risk	no	no	no	no	0	not reported	not reported	not reported	successfully captures age	successfully captures age	2
122549	37	Female	white	none reported	none reported	none reported	none reported	none reported	none reported	none reported	none reported	none reported	none reported	average	normal	none reported	mc	mc	yes	not high risk	no	no	no	no	0	70.3	1.778	22.2378	successfully captures age	successfully captures age	1
122661	26	Male	hispanic	none reported	none reported	none reported	none reported	none reported	none reported	none reported	none reported	none reported	none reported	average	normal	none reported	umc	umc	yes	high risk	no	yes	no	no	not applicable (male)	74.8	1.7018	25.8276	overaged by range	overaged by range	-2
122974	58	Male	white	yes	none reported	none reported	yes	none reported	none reported	none reported	none reported	none reported	none reported	average	normal	none reported	umc	umc	yes	not high risk	yes	no information	no information	no information	not applicable (male)	not reported	not reported	not reported	underaged by range	underaged by range	2
123218	53	Male	white	yes	yes	none reported	none reported	none reported	none reported	none reported	none reported	none reported	yes	average	convenience	yes	umc	umc	yes	high risk	yes	yes	yes	no	not applicable (male)	91	1.78	28.7211	successfully captures age	underaged by range	1
124274	41	Male	white	none reported	none reported	none reported	none reported	none reported	none reported	none reported	none reported	none reported	none reported	average	normal	yes	umc	umc	yes	high risk	no	no	no	no	not applicable (male)	90.7	1.8288	27.1191	successfully captures age	successfully captures age	-1
124417	61	Female	white	none reported	none reported	none reported	none reported	none reported	none reported	none reported	none reported	none reported	yes	unknown	normal	yes	mc	mc	no	high risk	no	yes	no	no	7	not reported	not reported	not reported	underaged by range	underaged by range	3
124605	59	Female	native american, hispanic	none reported	none reported	yes	none reported	none reported	none reported	none reported	none reported	none reported	none reported	small	unkown	none reported	none reported	lower class	yes	high risk	no information	no information	no information	no information	1	54.4	1.6256	20.586	successfully captures age	successfully captures age	-1
124658	28	Male	white, hispanic	none reported	none reported	none reported	none reported	none reported	none reported	none reported	none reported	none reported	none reported	small	normal	yes	lc	lmc	yes	not high risk	no	yes	yes	yes	not applicable (male)	72.6	1.6764	25.8334	successfully captures age	successfully captures age	1
126151	50	Female	hispanic	yes	none reported	none reported	none reported	none reported	none reported	none reported	none reported	none reported	yes	small	normal	yes	mc	lc	no	not high risk	no	no	no	no	3	77.1	1.4732	35.5247	successfully captures age	successfully captures age	-1
126459	40	Female	hispanic	none reported	none reported	none reported	none reported	none reported	none reported	yes	none reported	none reported	yes	average	weight reduction	none reported	mc	mc	yes	not high risk	yes	no	no	no	0	not reported	not reported	not reported	successfully captures age	successfully captures age	1
126962	35	Female	hispanic	none reported	none reported	none reported	none reported	none reported	none reported	none reported	none reported	none reported	none reported	small	normal	none reported	umc	lmc	no	not high risk	no	no	no	no	3	54	1.57	21.9076	successfully captures age	successfully captures age	1
127989	25	Female	hispanic	none reported	none reported	none reported	none reported	none reported	none reported	none reported	none reported	none reported	none reported	average	convenience	yes	umc	umc	yes	not high risk	no	yes	no	yes	1	95	1.7	32.872	overaged by range	successfully captures age	-1
128061	49	Male	white, hispanic	none reported	none reported	none reported	none reported	none reported	none reported	none reported	none reported	none reported	yes	small	normal	yes	umc	lc	yes	not high risk	yes	yes	no	no	not applicable (male)	68	1.5748	27.4194	underaged by range	successfully captures age	3
128425	43	Female	white, hispanic	none reported	none reported	none reported	none reported	none reported	none reported	none reported	none reported	none reported	yes	small	normal	none reported	mc	lc	no	does not drink	no	no	no	no	3	68	1.5748	27.4194	successfully captures age	successfully captures age	-2
130958	49	Male	white	none reported	none reported	none reported	none reported	none reported	none reported	none reported	none reported	none reported	none reported	average	convenience	yes	umc	umc	yes	not high risk	yes	no	no	no	not applicable (male)	90.7	1.83	27.0835	successfully captures age	successfully captures age	1
131272	62	Male	white	yes	none reported	none reported	none reported	none reported	yes	none reported	none reported	none reported	none reported	small	not reported	yes	umc	lc	yes	no information	yes	no information	no information	no information	not applicable (male)	81.65	1.7526	26.5822	underaged by range	successfully captures age	3
131816	65	Female	white	yes	yes	none reported	none reported	none reported	none reported	none reported	none reported	none reported	none reported	average	normal	none reported	mc	uc	yes	does not drink	no	no	no	no	10	72.6	1.651	26.6344	successfully captures age	underaged by range	3
132218	61	Male	white	none reported	none reported	none reported	none reported	none reported	none reported	none reported	none reported	none reported	none reported	average	unknown	none reported	umc	umc	yes	not high risk	yes	yes	no	no	not applicable (male)	68	1.778	21.5102	successfully captures age	underaged by range	-1
133364	67	Male	white	yes	none reported	none reported	none reported	none reported	none reported	none reported	none reported	none reported	none reported	average	normal	none reported	uc	uc	no	not high risk	no	no	no	no	not applicable (male)	not reported	not reported	not reported	underaged by range	underaged by range	Over 4
134065	25	Male	white	none reported	none reported	none reported	none reported	none reported	none reported	none reported	none reported	none reported	none reported	average	normal	yes	lc	umc	yes	not high risk	no	yes	no	no	not applicable (male)	79.4	1.8288	23.7404	successfully captures age	successfully captures age	-1
134846	62	Male	white	none reported	none reported	none reported	none reported	none reported	none reported	none reported	none reported	none reported	none reported	average	normal	yes	umc	umc	no	not high risk	yes	no	no	no	not applicable (male)	91	1.88	25.7469	underaged by range	underaged by range	Over 4
134871	67	Female	hispanic	yes	yes	none reported	none reported	none reported	none reported	none reported	none reported	yes	none reported	small	normal	none reported	lc	lc	no	does not drink	no	no	no	no	7	88.5	1.5748	35.6856	successfully captures age	successfully captures age	1
134898	34	Male	white	yes	none reported	none reported	none reported	none reported	none reported	none reported	none reported	none reported	none reported	average	normal	yes	uc	uc	no	does not drink	yes	no	no	no	not applicable (male)	125	2.01	30.9398	successfully captures age	successfully captures age	-1
135307	50	Male	white	none reported	none reported	none reported	none reported	none reported	none reported	none reported	yes	none reported	none reported	average	normal	yes	mc	umc	no	high risk	no	no	yes	yes	not applicable (male)	60	1.8288	17.9399	successfully captures age	successfully captures age	2
135418	39	Male	hispanic	yes	none reported	yes	none reported	none reported	none reported	none reported	none reported	none reported	yes	small	normal	yes	lc	lc	no	high risk	no	yes	no	no	not applicable (male)	59	1.6256	22.3267	underaged by range	underaged by range	Over 4
136188	35	Male	white	none reported	none reported	none reported	none reported	none reported	none reported	none reported	none reported	none reported	yes	average	normal	yes	lc	umc	yes	high risk	yes	yes	no	no	not applicable (male)	83.9	1.778	26.5398	successfully captures age	successfully captures age	-2
136888	45	Male	hispanic	none reported	none reported	none reported	none reported	none reported	none reported	none reported	none reported	none reported	none reported	average	normal	yes	lc	mc	yes	high risk	yes	no	yes	yes	not applicable (male)	78	1.75	25.4694	successfully captures age	successfully captures age	3
137230	52	Male	white	yes	yes	none reported	none reported	none reported	none reported	none reported	none reported	none reported	yes	average	normal	yes	uc	uc	yes	high risk	yes	no	no	no	not applicable (male)	77	1.75	25.1429	successfully captures age	successfully captures age	-1
139156	44	Female	white	none reported	none reported	none reported	none reported	none reported	none reported	none reported	none reported	none reported	none reported	small	normal	none reported	lc	lmc	yes	high risk	no	no	no	yes	1	54.4	1.524	23.4223	successfully captures age	successfully captures age	-1
139325	27	Male	hispanic	none reported	none reported	none reported	none reported	none reported	none reported	none reported	none reported	none reported	yes	small	convenience	none reported	lc	lc	no	not high risk	no	yes	no	no	not applicable (male)	56.7	1.651	20.8012	successfully captures age	successfully captures age	-1
141224	58	Male	white	none reported	none reported	none reported	none reported	none reported	none reported	none reported	none reported	none reported	yes	small	eating disorder	none reported	lc	lc	no	high risk	no	yes	no	no	not applicable (male)	57	1.68	20.1956	successfully captures age	successfully captures age	-1
145036	50	Male	white	none reported	none reported	none reported	none reported	none reported	none reported	none reported	none reported	none reported	yes	small	normal	none reported	lc	lc	no	not high risk	yes	yes	yes	no	not applicable (male)	113.4	1.6764	40.3513	successfully captures age	successfully captures age	2
145887	48	Male	white	none reported	none reported	none reported	none reported	none reported	none reported	none reported	none reported	none reported	yes	small	normal	none reported	lc	mc	yes	high risk	yes	yes	no	no	not applicable (male)	72.6	1.6764	25.8334	successfully captures age	underaged by range	1
147041	29	Male	native american	none reported	none reported	none reported	none reported	none reported	none reported	none reported	none reported	none reported	yes	small	normal	yes	lmc	lc	yes	not high risk	yes	yes	no	no	not applicable (male)	72.6	1.7018	25.068	successfully captures age	successfully captures age	-1
150608	34	Male	hispanic	none reported	none reported	none reported	none reported	none reported	none reported	yes	none reported	none reported	yes	small	normal	yes	lc	lc	yes	high risk	no	yes	no	yes	not applicable (male)	63	1.58	25.2363	successfully captures age	successfully captures age	-1
150895	28	Male	black, hispanic	yes	none reported	none reported	none reported	none reported	none reported	none reported	none reported	none reported	none reported	small	weight reduction	yes	lc	lc	yes	does not drink	no	yes	no	no	not applicable (male)	86	1.7	29.7578	successfully captures age	successfully captures age	-1
153181	51	Female	hispanic	none reported	none reported	none reported	none reported	none reported	none reported	none reported	none reported	none reported	yes	small	normal	none reported	lc	lc	yes	high risk	no	yes	no	no	2	66	1.52	28.5665	successfully captures age	successfully captures age	-1
163013	61	Male	white	yes	none reported	none reported	none reported	yes	yes	none reported	none reported	yes	yes	small	normal	none reported	lc	lc	yes	high risk	yes	yes	no	yes	not applicable (male)	68	1.8034	20.9086	successfully captures age	underaged by range	1
164011	48	Female	hispanic	none reported	none reported	none reported	none reported	none reported	none reported	none reported	none reported	none reported	yes	small	normal	none reported	lc	lc	yes	no information	no information	yes	no	no	3	59	1.7018	20.3721	successfully captures age	successfully captures age	1
187952	43	Male	white	none reported	none reported	none reported	none reported	none reported	none reported	none reported	none reported	none reported	none reported	small	convenience	none reported	lc	lmc	yes	high risk	no	yes	no	yes	not applicable (male)	68	1.65	24.977	successfully captures age	successfully captures age	3
188477	81	Male	hispanic	none reported	none reported	none reported	yes	none reported	none reported	none reported	none reported	none reported	none reported	small	normal	none reported	mc	lc	no	not high risk	yes	no	no	no	not applicable (male)	not reported	not reported	not reported	underaged by range	underaged by range	Over 4
189199	37	Female	white, hispanic	none reported	none reported	none reported	none reported	none reported	none reported	none reported	none reported	none reported	none reported	small	convenience	none reported	none reported	mc	no	not high risk	no information	no	no	no	2	not reported	not reported	not reported	successfully captures age	successfully captures age	-1
189610	28	Female	white	none reported	none reported	none reported	none reported	none reported	none reported	none reported	none reported	none reported	yes	small	normal	none reported	lmc	lc	no	not high risk	yes	yes	no	no	3	72.6	1.6002	28.3523	successfully captures age	successfully captures age	-2
190191	25	Female	black, hispanic	none reported	yes	none reported	none reported	none reported	none reported	none reported	none reported	none reported	yes	small	vegetarian	none reported	mc	mc	yes	not high risk	yes	yes	no	no	0	110	1.7	38.0623	overaged by range	overaged by range	-1
190373	55	Male	hispanic	none reported	none reported	none reported	none reported	none reported	none reported	none reported	none reported	none reported	yes	small	normal	yes	mc	mc	yes	not high risk	no	yes	no	no	not applicable (male)	86.2	1.7018	29.7639	successfully captures age	underaged by range	3
191394	56	Male	white	none reported	none reported	none reported	none reported	none reported	none reported	none reported	none reported	none reported	none reported	small	unknown	none reported	umc	mc	yes	not high risk	no	no information	no information	no information	not applicable (male)	81.6	1.8034	25.0903	successfully captures age	underaged by range	1
192448	53	Male	hispanic	none reported	yes	none reported	none reported	none reported	yes	none reported	none reported	none reported	none reported	small	normal	none reported	umc	lmc	no	not high risk	yes	no	no	no	not applicable (male)	73	1.8	22.5309	underaged by range	underaged by range	3
192478	39	Male	white	yes	none reported	none reported	none reported	none reported	none reported	none reported	none reported	none reported	yes	small	normal	none reported	lmc	lmc	yes	not high risk	yes	yes	no	yes	not applicable (male)	127	1.778	40.1735	successfully captures age	successfully captures age	2
193291	54	Female	white	none reported	none reported	none reported	none reported	none reported	none reported	none reported	none reported	none reported	none reported	small	normal	none reported	mc	lmc	no	high risk	no information	yes	no	no	2	68	1.6256	25.7325	successfully captures age	successfully captures age	-1
193453	62	Male	white	none reported	none reported	none reported	none reported	none reported	none reported	none reported	none reported	none reported	none reported	small	normal	none reported	mc	mc	yes	not high risk	yes	yes	no	no	not applicable (male)	not reported	not reported	not reported	successfully captures age	successfully captures age	2
193524	54	Male	white	yes	none reported	none reported	none reported	none reported	yes	none reported	none reported	none reported	none reported	small	normal	yes	mc	lc	yes	not high risk	yes	yes	no	no	not applicable (male)	115.7	1.905	31.8818	underaged by range	underaged by range	4
193624	25	Male	white	none reported	none reported	none reported	none reported	none reported	none reported	none reported	none reported	none reported	none reported	small	normal	yes	lmc	mc	no	high risk	yes	yes	no	no	not applicable (male)	63.5	1.73	21.2169	successfully captures age	overaged by range	-2
194044	64	Male	white	none reported	none reported	none reported	none reported	none reported	none reported	none reported	none reported	none reported	yes	small	normal	none reported	umc	mc	yes	high risk	yes	no	no	no	not applicable (male)	81.6	1.7018	28.1756	successfully captures age	underaged by range	2
194079	54	Male	white, hispanic	none reported	none reported	none reported	none reported	none reported	none reported	none reported	none reported	none reported	none reported	small	normal	yes	mc	lc	no	high risk	yes	yes	no	no	not applicable (male)	88.5	1.7018	30.5581	successfully captures age	underaged by range	1
195021	56	Female	white	none reported	none reported	none reported	none reported	none reported	none reported	yes	none reported	none reported	none reported	small	normal	none reported	uc	uc	no	does not drink	yes	no	no	no	0	113	1.65	41.506	successfully captures age	successfully captures age	2
195535	67	Male	hispanic	none reported	none reported	none reported	none reported	none reported	none reported	none reported	none reported	none reported	none reported	small	convenience	yes	umc	mc	yes	not high risk	yes	no	no	no	not applicable (male)	81	1.78	25.565	underaged by range	underaged by range	Over 4
196014	51	Female	white	none reported	none reported	none reported	yes	yes	none reported	none reported	none reported	none reported	yes	small	normal	none reported	lc	mc	yes	high risk	no	no information	no information	no information	2	63.5	1.524	27.3403	successfully captures age	successfully captures age	2
196106	32	Male	native american	none reported	none reported	none reported	none reported	none reported	none reported	none reported	none reported	none reported	none reported	small	normal	yes	mc	mc	no	not high risk	yes	no	no	no	not applicable (male)	not reported	not reported	not reported	successfully captures age	successfully captures age	-1
196971	65	Female	white	none reported	none reported	none reported	none reported	none reported	none reported	none reported	none reported	yes	yes	small	convenience	yes	umc	uc	yes	high risk	no	no	no	no	1	45	1.57	18.2563	successfully captures age	underaged by range	1
196994	85	Female	white	yes	none reported	none reported	none reported	none reported	none reported	none reported	none reported	none reported	none reported	small	normal	yes	uc	lc	no	high risk	no	no	no	no		43	1.75	14.0408	underaged by range	underaged by range	Over 4
199148	31	Female	white	none reported	none reported	none reported	yes	none reported	none reported	none reported	none reported	yes	yes	small	convenience	none reported	lc	lc	yes	not high risk	yes	yes	no	no	0	75	1.65	27.5482	successfully captures age	successfully captures age	1
199588	59	Male	white	none reported	none reported	none reported	none reported	none reported	none reported	none reported	none reported	none reported	none reported	small	normal	yes	umc	mc	no	not high risk	yes	no	no	no	not applicable (male)	68	1.778	21.5102	underaged by range	underaged by range	3
